# Supplementary material for: Implementing ethical aspects in the development of a robotic system for nursing care: a qualitative approach
Source: BMC Nurs. 2022 Jul 8;21:180. doi: 10.1186/s12912-022-00959-2 (PMC9263068; doi:10.1186/s12912-022-00959-2)
Supplement: Supplementary file 2 — Additional file 2. Code book. [file 12912_2022_959_MOESM2_ESM.xlsx]

## Sheet: Codesystem
Main category	Subcategory	Definition	Example
HK 1 Dignity		Includes negative effects on the sense of value/reputation of of professional nurses, persons in need of care, and institutions.
	SK1.1 "Objectification" of people in need of care	Includes the feeling of not being treated like a human being or as being less valuable	"...the patient might feel subject of mass processing because at the moment a robot arm is mainly known as part of the production line in the automobile industry. That is, he would not feel valued and perceived as a person." (professional nurse (PN 1), focus group (FG) 3)
	SK1.2 Fear / deterrence	Includes triggering fear or deterrence through the robot.	"That can lead sometimes to the patient being frightened when there is suddenly such a device at his bedside." (PN 10, FG 2)
	SK1.3 Sense of value/ reputation of the nursing professional/ institution	Includes the sense of value or reputation of the nursing professional or the image of the institution concerned.	"It reduces our - my sense of value or affects the whole profession because it sounds the same as when someone says "Anyone can nurse"." (PN 12, FG 1)
HK2 Autonomy		Includes negative effects on self-determination / independence.
	SK2.1 Decision about using the robot and its implementation	Includes the freedom of choice regarding whether and how the robot should be used.	"If a lot of money has been paid for it, then it ought to be used." (PN 9, FG 1) "... that the patient's self-determination may not be respected, like now for instance when the leg is pinned down and he'd like to loosen it or put it down or he has sudden pain and can't stand it any longer, that the robot just can't notice that." (PN, FG 2)"
	SK2.2 Loss of skills	Includes the loss of skills and competencies of the people in need of care or of the nursisng professionals.	"... that the nursing professionals' slackness increases further and they forget how to work properly with the patient/resident." (PN 4, FG 1) "... if a residual ability or resource is there and the resident [...] or because the robot takes over, the resources become more limited or are lost completely." (PN 4, FG 1)
	SK2.3 Dependency on the robot's support	Includes dependency on support by the robot without loss of skills/competencies	"You become dependent in any case, at the latest when it has been set up and the scope of duties has been adapted" (PN 12, FG 1)
HK3 Personal privacy		Includes negative effects on personal privacy due to the presence of the robot or the functions of his sensors (camera/microphone).
	SK3.1 Data acquisition	Includes negative effects on personal privacy due to the collection of data	"One might feel that one is being monitored a bit due to the camera." (PN 11, FG 3)
	SK3.2 Data use	Includes the use/misuse of data for various purposes	"Have I got a boss who looks at these rercordings […] or is my professionalism being trusted, and the material is not being used." (PN 5, FG 3)
	SK3.3 Data access	Includes access to data by various people/institutions	"Would the health insurance companies be able to make use of it or something like that?" (PN 12, FG 1)
HK4 Relationship level		Includes negative effects on human relationships
	SK4.1 To those in need of care	Includes the relationship to those in need of care	"Less human contact perhaps or fewer conversations, less direct approach, because perhaps the nurse communicates more with the robot at that moment and not with the patient." (Next of kin (N) 4)
	SK4.2 Between nursing professionals	Includes the relationship between nursing professionals among one another.	"And there is togetherness and teamwork at the bedside when staff help each other to move patients or make the beds, and that would then all be lost." (PN 13, FG 1)
HK5 Safety		Includes endangering safety.
	SK5.1 Causing harm to those in need of care	Includes explicitly mentioned pain/injuries of those in need of care, or damage to objects.	"If there is muscular resistance or something, that it doesn't break your bones later on." (PN 14, FG 2)
	SK5.2 Possible limits to the robot's abilities	Includes possible limits to the robot's abilities which secondarily could lead to harm/damage.	"Well, if the robot has to turn a patient over, say from the rear onto the back, and there's a wound or something, the nursing professional can't see that and the robot can't pass it on either, like "Look here, there's a wound"." " (PN 7, FG 1)
	SK5.3 Controlling the robot	Potential danger due to automonous actions of the robot.	"But the robot is voice-controlled and then makes his own actions and that is, again, if I'm not stood right next to it, impossible to control it that way." (PN 14, FG 2)
HK6 Organizational matters		Includes all ethical aspects that could not be assigned to other categories
	SK6.1 Staffing ratio & staff reductions	Include effects on the organisation of the staffing ratio or reduction of staff	"For nursing in general, I see the danger that the care robot will replace the nursing staff, who will be redundant." (Relative (R) 1)
	SK6.2 Efficiency/ Additional costs	Includes effects on nursing efficiency, incurring more costs.	"The time that is needed to teach the patients, explain everything so that they accept it. [...] Probably having to check each morning if it is still working properly and charge it." (N4)
	SK6.3 Liability	Includes concerns/questions of liability in the event of damage.	"If it's really because it's not controlled properly, then I think the liability issue is that the nurse is responsible." (PN 2, FG 2)
	SK6.4 Equitable distribution	Includes unfairness due to the limited availability of the robot and the related question of distribution.	"I don't think we'll get one of those robot arms für each room and that then some colleagues will say, they can always use it, we won't be allowed to use it." (PN 1, FG 3)
HK7 Positive aspects		Includes all positive aspects resp. rejection of all negative attitudes
	SK7.1 Dignity	Includes increases in sense of value and reputation of nursing professionals and people in need of care, or the denial of negative effects.	"It can't do holistic nursing. It can do the - the mechanical thing, but not everything else, it can't carry out the whole process." (PN 12, FG 1) "I'm not afraid because when a person is there too, everything is okay." (Patient (P) 2)
	SK7.2 Autonomy	Includes increases in practising self-determination/independency or the denial of their negative effects.	"I don't need to wait for a colleague, I can perform tasks directly one after the other." (PN 7, FG 1)
	SK7.3 Personal privacy	Includes increases in personal privacy through the presence of the robot or the function of his sensors (camera/microphone) or the denial of their negative effects.	"In principle, it is completely unproblematic, since the camera only captures a moment in time." (PN 10, FG 2)
	SK7.4 Relationship level	Includes human relationship enrichments or the denial of their negative effects.	"I think it can't disturb a relationship [...] because this robot does not replace the nursing and the human touch during care." (PN 16, FG 3] "And the robot is never in a bad mood." (P3)
	SK 7.5 Other matters	Includes enhancement for the staffing ratio, efficiency, liability, equitable distribution and other matters which cannot be classified under SKn, or the denial of a negative effect.	"I think it is even more pleasant if only one comes than when there are so many people around, quite honestly." (R3) "But in general we three found the robot to be an enrichment that gives us support, it's not as if someone has been dismissed here because of it." (PN 1, FG 3)
