# Supplementary material for: Implementing ethical aspects in the development of a robotic system for nursing care: a qualitative approach
Source: BMC Nurs. 2022 Jul 8;21:180. doi: 10.1186/s12912-022-00959-2 (PMC9263068; doi:10.1186/s12912-022-00959-2)
Supplement: Supplementary file 3 — Additional file 3. Ethical risks and requirements. [file 12912_2022_959_MOESM3_ESM.xlsx]

## Sheet: Ethical risks & requirements
Ethical Issues	Ethical Risks	Source	Mitigation	Source	Verification/ Validation
Dignity	Patients might feel they are being treated like "objects"/impersonally - like "guinea pigs" -"mass processing"	RT 1 2	Robot should only be used as additional support, interaction between nursing professional and patient has priority. Robot must be so easy to use and so reliable that the nurse's focus on the patient is ensured.	RT	User validation
	A person as a single entity and his/her well-being might get overlooked, so that priority is given to efficiency.	2
	Robot might scare the patient/patient might not feel safe.	0 1 2	Nursing professional should prepare the patient adequately before the robot is deployed and should assess whether using the robot is acceptable for the patient.	RT	User validation
	Robot might not be understood properly by the patient (risk of deception, esp. for people with cognitive impairments).	1 6	Nursing professional should prepare the patient adequately before the robot is deployed and should assess whether using the robot is acceptable for the patient. Limit the anthropomorphic design of the robot: - Morphology of shape and context should be as functional as possible and oriented towards the technical characteristics of the robot - Non-verbal communication is preferable.	RT 9	User validation Hardware/Software verification
	Status of people in need of care is depreciated: in principle, by using robots in nursing it might appear that people in need of care are only a burden for society, who can be cared for by robots in order to relieve society.	11	"Image cultivation": clearly communicate to society that a robot is only used as an additional support to relieve the nursing professional in order to ensure better care for those in need.	RT	Social assessment
	Reputation of nursing professionals is depreciated: the robot might contribute to the impression that a robot could replace the professionalism of human carers.	1 RT	„Image cultivation“: clearly communicate that a robot is only used as an additional support to relieve the nursing professional and cannot replace nursing professionalism. Clearly explain the robot's intended working area (simple but strenuous activities, such as holding extremities) and distinguish this from nursing professionalism (e.g. no humane caring, no decision-making about care measures).	RT	Social assessment
	Nursing with the aid of technical supports might be less valued / increasing pressure on nurses to meet expectations.	1 2
	Image of the institution might suffer: was the robot bought in order to save costs?	1	Institution should evaluate the influence that the use of a robot has on care quality and communicate this accordingly.	RT	Social assessment
	Discrimination of users due to various characteristics, such as - the colour of their skin - their way of speaking - their gender e.g. women's voices are not processed so well by a robot, a darker skin colour leads to poorer recognition of position, commands given by nurses whose mother tongue is not German (accent) are not carried out correctly by the robot. Model is an incomplete representation…	RT 6	Robot has to process different voices, skin colours, missing body parts and phonetic variability (dialects, accents) equally well. Data for calibrating the robot should be inclusive, if possible, and also represent different population groups.	RT 5	Software verification
Autonomy	Robot is used against the patient's will.	RT 1	The right of the person in need of care to request and choose the implementation of services to be received must be guaranteed. Robot's autonomy must be so restricted that the attending nurse always has the upper hand (see requirements under "Autonomy of the robot").	§8 SGB IX	Legal assessment/ Expert guidance
	Robot handles against the will of the patient, does not recognise request to stop, for example.
	Robot restricts patient's decision-making possibilities due to its limited functioning.	2		RT	Software verification, user validation
	Patient's functional resources are not used.	13 1 2	Robot should strengthen, supplement and support the human abilities: Robot should adjust itself to the patient's resources (e.g. adjust counterpressure for holding and supporting functions).	5 RT	Software verification
	Nurses rely too much on the robot and do not question its handling enough -> resulting possibly in a higher safety risk.	6 9 1	Limit autonomy of robot in design (see requirements under "Autonomy of the robot"). Limit the anthropomorphic design of the robot: - Morphology of shape and context should be as functional as possible and oriented towards the technical characteristics of the robot - Non-verbal communication is preferable, (Background: The less autonomous and anthropomorphic the robot, the more the human being see…	RT 9	Software verification
	The more the robot can do, the higher the risk for the nurse to "unlearn" (forget) and become dependent.	1
	There might be pressure exerted by colleagues or employer to use the robot instead of a second colleague (e.g. "Now care can be done alone instead of with a colleague, then that is what we should do"/"We have invested so much in the device, we ought to use it now!")	RT 1	The standard for deciding on the use of robots should be compatibility with professional standards for quality assurance in nursing care.	RT	Social assessment
Privacy/ Data protection	Data is processed incorrectly.	RT	Personal data should be processed with the consent of the person concerned. Data minimization: Only personal data that are necessary for the intended purpose may be processed. Mandatory data minimization applies to data volume, processing scope, storage period and accessibility. Data storage limitation: Personal data must be saved in such a way that identification of a person is possible only for…	12 Art. 6 DSGVO KL (juristic expert)	Legal assessment/ expert guidance Software verification
				4 12 Art. 5 DSGVO
	The camera might record something that is embarrassing for the patient, causing a sense of shame, e.g. if he/she is not dressed, genital area/infections.	1 2		Art. 25, Abs. 2 DSGVO
	Camera and microphone might be unpleasant/strange for nurse and patient and lead to a feeling of being observed/inspected.	1		3 12
	Private conversations, e.g. about everyday life in the clinic, might be recorded.	1 2
	Conversations are stored and not deleted immediately.	1
				12
	Data of uninvolved people are processed. (Conversations/ visual information about other persons in the room.)	RT	Protect uninvolved people from being recorded, e.g. by closing doors, asking people to leave, curtains in multi-bed rooms, or inform univolved people verbally about data collection and record in the documentation that the person has consented verbally.	KL (juristic expert)
	Access through unauthorized people / data misuse for unauthorized purposes:		Data security: secure data communication and transmission must be guaranteed. Use of well proven standards for data security: e.g. data encoding, authentification and authorization of users, back-up concepts, and access and admission concepts for processing systems should if possible be safeguarded through pseudonymization/ anonymization by pixelation, only scanning of body outlines e.g. Set up d…	3
	Misuse of recorded data for controlling the work of the nursing professionals, e.g. by a supervisor	RT 1		12
	Recorded data might be misused to search for alleged errors in nurses' work and call them to account.	1		KL (juristic expert)
	Data access is not restricted or not safe.	1		5
	Creating user profiles.	6		12
	Users feel they are losing control/ lack of transparency.	RT	Person-related data should be processed with the consent of the person concerned. All the information concerning data processing must be transmitted to the person concerned in a transparent, understandable and easily accessible manner.	12 Art. 6 DSGVO KL (juristic expert)
	It is not clear when and what is recorded.	2
	Nursing professionals must deal with critical questions from relatives (e.g. "Where is the data stored?")	1		12
			Data transparency: It must be clear at all times what data is collected from whom and what happens to it.	3
			Use of the assistance system is immediately apparent to those affected, data processing never takes place secretly	12
			Data autonomy: The user should have control over his/her data as far as possible. If data has to be stored, this should be done at the user's end if possible. Third parties may only have access to the data in exceptional cases.	3
			End users should at all times have the possibility of getting information about the processing of his/her own data.	Art. 15 DSGVO
			If so requested, the deletion of personal data must be possible at all times.	Art. 17 DSGVO
			System shutdown: It must be possible at all times to shut down the system or to delete the collected data completely and permanently.	3
Relationship level	The human touch could disappear if the robot takes over the nurses' work.	0	Operating the robot must be so simple and its performance so reliable that the nurse is able to focus on the patient.	RT	User validation Software verification
	Contact with the patient suffers because the focus is more on technical matters.	RT 0 1 2
	Feeling uneasy by the thought that "someone else" is listening.	2	Those involved explain which data is recorded and what happens to it.		User validation
	Voice commands cause misunderstandings: Who is speaking to whom and when?	2	Distinct signal for addressing the robot (e.g. signal word)		Software verification/ User validation
	Reduction of human contact for the patients.	10 14	Robot should never be used without the presence of a nurse.		Software verification
			Using the robot on a patient should result in the release of personnel resources (no 2nd nurse required). The resulting free resources should be used for the benefit of the patients.		User validation Economic/ social assessment
Safety	Higher risk of overlooking any abnormalities in patients if the robot replaces a nursing professional.	RT 1	It must at all times be possible to call in a second nursing professional for adivce. During instruction/training in the use of the robot, the nursing professional has to be made aware of any changes in the requirements for the nurse when working with the robot.	RT	Social assessment
	Higher risk of wrong decisions if a second assessment by a person is dispensed with.	RT
	Abuse of patients by nursing professionals is facilitated.	RT
	Robot carries out orders differently than intended by the nursing professional.	1	The nursing professional must demand confirmation (robot repeats the processed command, the nurse must confirm this before it is carried out).		Software verification
	Robot cannot foresee hazardous situations and possibly does not react accordingly (e.g. too slowly).	2	The nursing professional must consistently note the patient's condition and, if necessary, stop the robot - "supervision" is the responsibility of the nurse.		Social assessment
	Higher error potential (albeit limited) through independent actions by the robot .	1
	Robot lets a leg fall that should be held.	1
	Robot starts working on already injured parts of the patient's body.	1
	Robot starts working of the "wrong" leg or on the "wrong" place on the leg.	1
	When holding the leg, it becomes overstretched.	2
	Robot makes movements with the patient that are too pronounced/ too fast/ too unphysiological, and exceed the pain threshold.	1 2
	Risk of injury if the patient moves suddenly.	1
	Robot might damage patient's personal things.	1
	Patient cannot break out of the robot's "grip".	1	When a leg has to be lifted, it should not be gripped (only supported/laid down); in the case of an error, it must be ensured that the patient can be detached.		Software and hardware verification
	The robot's contact with the patient leads to scratches, pressure marks, bruises/skin pinching or other injuries.	1	Contact material must not stick, darf nicht kleben/haften, the contact surface with the patient should be gentle on the skin, maximum pressure of the gripper should be limited acc. to DIN EN ISO 10218.
	Temperature at the place of contact is unpleasant for the patient.	1	Contact material should (quickly) warm up, max. surface temperature acc. to DIN EN 13202
	Risk of infection through transporting the robot from patient to patient.	1	Gripper, transporter, robot arm should be designed so that disinfection is possible.
	Misuse - robot is not used for the purpose intended.	6	Robot must not be susceptible to misuse - if a command (from the nurse) is not given properly, the robot should be able to change it to one that is appropriately constructed or should stop; - if, for instance, the robot corrects an incorrectly made command, the nurse's confirmation is required before the command is carried out; - safety precautions are required for problematic cases, e.g. switchi…	5 13 KL (juristic expert) 5	Software verification Examples of „properly constructed commands“ s. NATO’s C-BML
	Users accidently cause undesired consequences.	13	Inform users about risks in connection with using the robot.	13	Social assessment
			It is necessary to specify who is allowed to operate the robot; Use of the robot only after attending an instruction session and only by nursing professionals. Prepare leaflet with the most important information(functioning, operating, safety tips, "introduce" the robot to the patient the first time).	RT
	Undependable: robot causes damage due to unforeseen behaviour/robot's behaviour is incomprehensible.	0 RT	Robot must behave the same under the same conditions (reproducibility).	5	Software verification
Autonomy of the robot	Inappropriate control exercised by the robot/ robot develops too many own ideas and is not obedient.	1 13	Ensuring that the processes in the robotic (AI) systems are under human control:	5	Software verification
			Users must be able to stop the robot's actions at all times.	RT
			Robotic activity may only take place when a nursing professional is present.
			Users must be provided with knowledge and means to be able to understand, evaluate and confront the robot adequately.	5
			Authority responsible for decision must be identifiable and the decision process explainable - traceability, verifiability in case of black box algorithms.
	Robot could develop new plans of action that could lead to unforeseen consequences.	13	Extent of robot's self-learning without human supervision must be limited.	13
			Robot must inform users about newly developed behaviour.
	Lack of transparency: reasons for robot's incorrect decisions cannot be determined and future errors are difficult to avoid.	5	Data sets and processes should be documented in the best possible way in order to ensure retraceability.	5
			Decisions made by the robot must be understood and retraced by their operators.
			Verifiability: Algorithms, data and design processes should be able to be evaluated.
Other	Responsibility: In the case of damage caused by the robot it is not clear who is to be held accountable - this in turn presents a higher potential for misuse. Nursing professionals might be made responsible for errors in connection with the robot and are then made liable. Up to now there is no consensus about how to handle the issue of attributing moral responsiility	RT 1 6	Liability must be regulated: Nursing home administrators are responsible for ensuring that the robots they use do not cause any damage to life, limb or property of the people in need of care. Claims for damage acc. to §§280, 241 BGB by people in need of care exist against nursing home administrators/care service providers if these have violated their duty to protect.	7	Legal assessment/ expert guidance
			In the case of operating errors, the nursing professionals can be made liable but should have liability insurance cover through the institution -> institutions using robots should ensure sufficient insurance cover for their employees when these are using medical products.	KL (juristic expert)
			Authority responsible for decision must be identifiable and the decision process explainable - traceability, verifiability in case of black box algorithms.	5
	Robot-assisted care or purely human care is reserved only for financially strong users.	6 14	Ensuring an equal and fair distribution of benefits and costs. Regulation of acquisition and costs regulated via institution, not via individual?	5 RT	Social assessment
	Distributive equity within an institution: 1 robot can be available for only one nursing professional and patient at a time.	1 2	Define comprehensible criteria on the basis of which the allocation is decided.	RT	Social assessment
	Work load might not be reduced or even increased by using a robot e.g. due to preparation input (instructing the nursing professional, fetching the device), handling (cooperation is complicated, maintenance), follow-up work (hygiene, documentation, recharging).	0 1	Make using the robot as easy as possible for the nursing professional.		User validation
	Use of a robot might lead to job cuts in nursing/nurse-patient ratios could deteriorate.	0 1 RT 8 14	For use of the robot, a minimum number of personnel should be called for.		Social assessment
			Robot should only be used with one nursing professional as "back-up" i.e. there must be a total of 2 nurses per robot, one who works with the robot and one who can be called in if necessary.	KL (juristic expert)
	(Partial) Defect leads to robot being unuseable.	RT	It should be possible to repair the robot.	13	Compliance test with BS EN ISO 9000
	Use of resources that are not good for the environment in the short- or long-term.		During training, consumption of resources and energy should be investigated and environmental-friendly options should be chosen.	5	Compliance Test with EU-Ecodesign Guideline/ ISO 14001

## Sheet: legend
RT	member of research team
0	individual interviews
1	focus groups
2	pretest focus group
3	Bundesministerium für Gesundheit (2013): Abschlussbericht zur Studie- Unterstützung Pflegebedürftiger durch technische Assistenzsysteme. Unter Mitarbeit von Christine Weiß, Maxie Lutze, Diego Compagna, Grit Braeske, Tobias Richter und Meiko Merda. Online verfügbar unter https://vdivde-it.de/system/files/pdfs/unterstuetzung-pflegebeduerftiger-durch-technische-assistenzsysteme.pdf.
4	Gransche, Bruno; Manzeschke, Arne (2020): Das geteilte Ganze. Horizonte Integrierter Forschung für künftige Mensch-Technik-Verhältnisse. 1st ed. 2020.
5	Hochrangige Expertengruppe für künstliche Intelligenz (2019): Ethik-Leitlinien für eine vertrauenswürdige KI. Europäische Kommission. Online verfügbar unter https://ec.europa.eu/digital-single-market/en/news/ethics-guidelines-trustworthy-ai, zuletzt geprüft am 20.01.2021.
6	Jansen, Philip; Brey, Philip (2019): Ethical Analysis of AI and Robotics Technologies. AI & robotics- Ethical, legal and social analysis. Online verfügbar unter https://www.sienna-project.eu/digitalAssets/801/c_801912-l_1-k_d4.4_ethical-analysis--ai-and-r--with-acknowledgements.pdf.
7	Kehl, Christoph (2018a): Bericht des Ausschusses für Bilung, Forschung und Technikfolgenabschätzung (18. Ausschuss) gemäß § 56a der Geschäftsordnung. Technikfolgenabschätzung (TA). Robotik und assistive Neurotechnologien in der Pflege- gesellschaftliche Herausforderungen. Hg. v. Bundesanzeiger Verlag GmbH. Köln.
8	Manzeschke, A. (2015): MEESTAR: Ein Modell angewandter Ethik im Bereich assistiver Technologien. In: K. Weber (Hg.): Technisierung des Alltags. Beitrag für ein gutes Leben? Stuttgart: Steiner.
9	Onnasch, Linda; Jürgensohn, Thomas; Remmers, Peter; Asmuth, Christoph (2019): Ethische und soziologische Aspekte der Mensch-Roboter-Interaktion.
10	Remmers, Hartmut (2018): Pflegeroboter: Analyse und Bewertung aus Sicht pflegerischen Handelns und ethischer Anforderungen. In: Oliver Bendel (Hg.): Pflegeroboter. Wiesbaden: Springer Gabler, 161-179.
11	Sharkey, Noel; Sharkey, Amanda (2012): The eldercare factory. In: Gerontology 58 (3), S. 282–288. DOI: 10.1159/000329483.
12	Steckler, Brunhilde; Krempel, Erik (2020): "Privacy by Design" im Dialog von Recht und Technik. In: Bruno Gransche und Arne Manzeschke (Hg.): Das geteilte Ganze. Horizonte Integrierter Forschung für künftige Mensch-Technik-Verhältnisse. Wiesbaden: Springer VS, S. 71–92.
13	The British Standards Institution (2016): Robots and robotic devices. Guide to the ethical design and application of robots and robotic systems. o.O.: BSI Standards Limited 2016.
14	Johansson-Pajala R-M, Gustafsson C. Significant challenges when introducing care robots in Swedish elder care. Disabil Rehabil Assist Technol. 2020:1–11. doi:10.1080/17483107.2020.1773549.
